# Supplementary material for: Long-term treatment of clarithromycin at a low concentration improves hydrogen peroxide-induced oxidant/antioxidant imbalance in human small airway epithelial cells by increasing Nrf2 mRNA expression
Source: BMC Pharmacol Toxicol. 2017 Feb 25;18:15. doi: 10.1186/s40360-017-0119-8 (PMC5326501; doi:10.1186/s40360-017-0119-8)
Supplement: Additional file 1: — Effect of CAM treatment on the viability of SAECs. Supplementary data and statistical analysis for Figure S1a. (XLSX 32 kb) [file 40360_2017_119_MOESM1_ESM.xlsx]

## Sheet: Fig. S1a
24 h		CAM (+)										48 h		CAM (+)										72 h		CAM (+)
	control	1 μM	5 μM	10 μM	30 μM			Shapiro-Wilk					control	1 μM	5 μM	10 μM	30 μM			Shapiro-Wilk					control	1 μM	5 μM	10 μM	30 μM			Shapiro-Wilk
% of control	92	99	106	95	88		control	0.162585				% of control	103	103	121	114	77		control	0.31367				% of control	92	114	116	99	80		control	0.266663
	105	103	106	100	84		1 μM	0.967445					92	107	101	89	81		1 μM	0.682138					99	110	104	119	76		1 μM	0.741341
	104	101	105	110	88		5 μM	0.0723704					105	110	103	99	89		5 μM	0.147241					108	113	103	109	80		5 μM	0.803163
	103	96	101	97	71		10 μM	0.468153					96	121	99	89	73		10 μM	0.062306					96	105	112	111	64		10 μM	0.299099
	89	106	103	107	69		30 μM	0.119098					103	93	97	89	74		30 μM	0.849626					112	110	110	96	87		30 μM	0.878007
	108	101	117	100	66								101	92	92	119	68								92	116	107	96	70
AVE	100.167	101	106.333	101.5	77.6667							AVE	100	104.333	102.167	99.8333	77							AVE	99.8333	111.333	108.667	105	76.1667
SD	7.73089	3.40588	5.57375	5.82237	10.0929							SD	4.97996	10.9484	9.96828	13.5708	7.29383							SD	8.4004	3.88158	4.96655	9.44458	8.15884
24 h												48 h												72 h
ANOVA												ANOVA												ANOVA
Elementary statistics												Elementary statistics												Elementary statistics
Objective variable	model	factor A	n	AVERAGE	SD	AVE-SD	AVE+SD	SE	AVE-SE	AVE+SE		Objective variable	model	factor A	n	AVERAGE	SD	AVE-SD	AVE+SD	SE	AVE-SE	AVE+SE		Objective variable	model	factor A	n	AVERAGE	SD	AVE-SD	AVE+SD	SE	AVE-SE	AVE+SE
variableY	factor A	control	6	100.167	7.73089	92.4358	107.898	3.15612	97.0105	103.323		variableY	factor A	control	6	100	4.97996	95.02	104.98	2.03306	97.9669	102.033		variableY	factor A	control	6	99.8333	8.4004	91.4329	108.234	3.42945	96.4039	103.263
		1 μM	6	101	3.40588	97.5941	104.406	1.39044	99.6096	102.39				1 μM	6	104.333	10.9484	93.385	115.282	4.46965	99.8637	108.803				1 μM	6	111.333	3.88158	107.452	115.215	1.58465	109.749	112.918
		5 μM	6	106.333	5.57375	100.76	111.907	2.27547	104.058	108.609				5 μM	6	102.167	9.96828	92.1984	112.135	4.06953	98.0971	106.236				5 μM	6	108.667	4.96655	103.7	113.633	2.02759	106.639	110.694
		10 μM	6	101.5	5.82237	95.6776	107.322	2.37697	99.123	103.877				10 μM	6	99.8333	13.5708	86.2625	113.404	5.54026	94.2931	105.374				10 μM	6	105	9.44458	95.5554	114.445	3.85573	101.144	108.856
		30 μM	6	77.6667	10.0929	67.5738	87.7596	4.12041	73.5463	81.7871				30 μM	6	77	7.29383	69.7062	84.2938	2.97769	74.0223	79.9777				30 μM	6	76.1667	8.15884	68.0078	84.3255	3.33083	72.8358	79.4975
Official approval of equal distributability												Official approval of equal distributability												Official approval of equal distributability
	Bartlett's test												Bartlett's test												Bartlett's test
Objective variable	The chi-square value	The degree of freedom	P value									Objective variable	The chi-square value	The degree of freedom	P value									Objective variable	The chi-square value	The degree of freedom	P value
variableY	5.52637	4	0.237421									variableY	4.86279	4	0.301668									variableY	4.6665	4	0.323259
Table of analysis of variance						**:1% *:5%						Table of analysis of variance						**:1% *:5%						Table of analysis of variance						**:1% *:5%
factor	The sum of squares	The degree of freedom	Mean square	F value	P value	Judgment						factor	The sum of squares	The degree of freedom	Mean square	F value	P value	Judgment						factor	The sum of squares	The degree of freedom	Mean square	F value	P value	Judgment
factor A	3039.67	4	759.917	15.9512	1.31209e-06	**						factor A	2981.67	4	745.417	7.74218	0.000333787	**						factor A	4778.47	4	1194.62	22.4496	5.72254e-08	**
error	1191	25	47.64									error	2407	25	96.28									error	1330.33	25	53.2133
Total	4230.67	29										Total	5388.67	29										Total	6108.8	29
Multiple comparison official approval										**:1% *:5%		Multiple comparison official approval										**:1% *:5%		Multiple comparison official approval										**:1% *:5%
factor	Objective variable	Method	The standard 1	The standard 2	AVE 1	AVE 2	The difference	Statistics value	P value	Judgment		factor	Objective variable	Method	The standard 1	The standard 2	AVE 1	AVE 2	The difference	Statistics value	P value	Judgment		factor	Objective variable	Method	The standard 1	The standard 2	AVE 1	AVE 2	The difference	Statistics value	P value	Judgment
factor A	variableY	Tukey	control	1 μM	100.167	101	0.833333	0.209119	0.999543			factor A	variableY	Tukey	control	1 μM	100	104.333	4.33333	0.764918	0.938269			factor A	variableY	Tukey	control	1 μM	99.8333	111.333	11.5	2.73054	0.0773899
			control	5 μM	100.167	106.333	6.16667	1.54748	0.542899						control	5 μM	100	102.167	2.16667	0.382459	0.99516						control	5 μM	99.8333	108.667	8.83333	2.09737	0.252445
			control	10 μM	100.167	101.5	1.33333	0.33459	0.997112						control	10 μM	100	99.8333	0.166667	0.0294199	1						control	10 μM	99.8333	105	5.16667	1.22676	0.736229
			control	30 μM	100.167	77.6667	22.5	5.64621	6.58481e-05	**					control	30 μM	100	77	23	4.05995	0.00355709	**					control	30 μM	99.8333	76.1667	23.6667	5.61937	7.03691e-05	**
			1 μM	5 μM	101	106.333	5.33333	1.33836	0.670703						1 μM	5 μM	104.333	102.167	2.16667	0.382459	0.99516						1 μM	5 μM	111.333	108.667	2.66667	0.633168	0.968173
			1 μM	10 μM	101	101.5	0.5	0.125471	0.99994						1 μM	10 μM	104.333	99.8333	4.5	0.794338	0.929842						1 μM	10 μM	111.333	105	6.33333	1.50377	0.569636
			1 μM	30 μM	101	77.6667	23.3333	5.85533	3.94497e-05	**					1 μM	30 μM	104.333	77	27.3333	4.82487	0.000519188	**					1 μM	30 μM	111.333	76.1667	35.1667	8.34991	1.36183e-06	**
			5 μM	10 μM	106.333	101.5	4.83333	1.21289	0.744091						5 μM	10 μM	102.167	99.8333	2.33333	0.411879	0.99357						5 μM	10 μM	108.667	105	3.66667	0.870606	0.904941
			5 μM	30 μM	106.333	77.6667	28.6667	7.19369	2.71146e-06	**					5 μM	30 μM	102.167	77	25.1667	4.44241	0.00136561	**					5 μM	30 μM	108.667	76.1667	32.5	7.71674	1.6872e-06	**
			10 μM	30 μM	101.5	77.6667	23.8333	5.9808	2.91641e-05	**					10 μM	30 μM	99.8333	77	22.8333	4.03053	0.00382626	**					10 μM	30 μM	105	76.1667	28.8333	6.84613	4.59205e-06	**
		%	0	24	48	72
		control	100	100	100	100
		1 μM	100	101	104.333	111.333
		5 μM	100	106.333	102.167	107
		10 μM	100	101.5	99.8333	105
		30 μM	100	82.8333	77	76.1667
		SD	0	24	48	72
		control	0	6	4.97996	8.4004
		1 μM	0	3.40588	10.9484	4
		5 μM	0	5.57375	9.96828	6
		10 μM	0	5.82237	13.5708	9
		30 μM	0	7.05455	7.29383	8
