# Supplementary material for: Long-term treatment of clarithromycin at a low concentration improves hydrogen peroxide-induced oxidant/antioxidant imbalance in human small airway epithelial cells by increasing Nrf2 mRNA expression
Source: BMC Pharmacol Toxicol. 2017 Feb 25;18:15. doi: 10.1186/s40360-017-0119-8 (PMC5326501; doi:10.1186/s40360-017-0119-8)
Supplement: Additional file 2: — Cell viability following H2O2 treatment. Supplementary data and statistical analysis for Figure S1b. (XLSX 26 kb) [file 40360_2017_119_MOESM2_ESM.xlsx]

## Sheet: Fig. S1b
		H2O2 (+)												H2O2 (+)
6 h	control	100 μM	300 μM	500 μM			Shapiro-Wilk					24 h	control	100 μM	300 μM	500 μM			Shapiro-Wilk
% of control	89.8413	83	67.9365	17.4603		control	0.962328					% of control	90.4762	67.0476	35.0476	2.09524		control	0.962328
	101.587	94	66.0317	18.0952		100 μM	0.941202						100	88.381	20.381	5.52381		100 μM	0.661693
	108.571	81.5873	65.3968	19.0476		300 μM	0.780811						109.524	83.0476	31.619	4.7619		300 μM	0.780811
	98	106	63	16		500 μM	0.990633						81	91	42	8		500 μM	0.587882
	100	98	61	14									120	90	38	7
	102	93	61	9									100	106	24	14
AVE	100	92.5979	64.0608	15.6005								AVE	100.167	87.5794	31.8413	6.89683
SD	6.11864	9.21173	2.84791	3.68383								SD	13.7276	12.646	8.298	4.02942
6 h												24 h
ANOVA												ANOVA
Elementary statistics												Elementary statistics
Objective variable	model	factor A	n	AVERAGE	SD	AVE-SD	AVE+SD	SE	AVE-SE	AVE+SE		Objective variable	model	factor A	n	AVERAGE	SD	AVE-SD	AVE+SD	SE	AVE-SE	AVE+SE
variableY	factor A	control	6	100	6.11864	93.8814	106.119	2.49792	97.5021	102.498		variableY	factor A	control	6	100.167	13.7276	86.439	113.894	5.60428	94.5624	105.771
		100 μM	6	92.5979	9.21173	83.3862	101.81	3.76067	88.8372	96.3586				100 μM	6	87.5794	12.646	74.9333	100.225	5.16272	82.4166	92.7421
		300 μM	6	64.0608	2.84791	61.2129	66.9088	1.16265	62.8982	65.2235				300 μM	6	31.8413	8.298	23.5433	40.1393	3.38765	28.4536	35.2289
		500 μM	6	15.6005	3.68383	11.9167	19.2844	1.50392	14.0966	17.1044				500 μM	6	6.89683	4.02942	2.86741	10.9262	1.645	5.25182	8.54183
Official approval of equal distributability												Official approval of equal distributability
	Bartlett's test												Bartlett's test
Objective variable	The chi-square value	The degree of freedom	P value									Objective variable	The chi-square value	The degree of freedom	P value
variableY	7.23999	3	0.0646293									variableY	6.50431	3	0.0894926
Table of analysis of variance						**:1% *:5%						Table of analysis of variance						**:1% *:5%
factor	The sum of squares	The degree of freedom	Mean square	F value	P value	Judgment						factor	The sum of squares	The degree of freedom	Mean square	F value	P value	Judgment
factor A	26341.6	3	8780.52	243.946	6.48574e-16	**						factor A	35647	3	11882.3	109.65	1.37801e-12	**
error	719.874	20	35.9937									error	2167.32	20	108.366
Total	27061.4	23										Total	37814.4	23
Multiple comparison official approval										**:1% *:5%		Multiple comparison official approval										**:1% *:5%
factor	Objective variable	Method	The standard 1	The standard 2	AVE 1	AVE 2	The difference	Statistics value	P value	Judgment		factor	Objective variable	Method	The standard 1	The standard 2	AVE 1	AVE 2	The difference	Statistics value	P value	Judgment
factor A	variableY	Tukey	control	100 μM	100	92.5979	7.40212	2.13699	0.175675			factor A	variableY	Tukey	control	100 μM	100.167	87.5794	12.5873	2.09434	0.188978
			control	300 μM	100	64.0608	35.9392	10.3756	1.26241e-06	**					control	300 μM	100.167	31.8413	68.3254	11.3683	1.2547e-06	**
			control	500 μM	100	15.6005	84.3995	24.3662	1.25268e-06	**					control	500 μM	100.167	6.89683	93.2698	15.5187	1.25269e-06	**
			100 μM	300 μM	92.5979	64.0608	28.537	8.23865	1.67173e-06	**					100 μM	300 μM	87.5794	31.8413	55.7381	9.27399	1.31587e-06	**
			100 μM	500 μM	92.5979	15.6005	76.9974	22.2292	1.25268e-06	**					100 μM	500 μM	87.5794	6.89683	80.6825	13.4244	1.25279e-06	**
			300 μM	500 μM	64.0608	15.6005	48.4603	13.9905	1.25273e-06	**					300 μM	500 μM	31.8413	6.89683	24.9444	4.15038	0.00256901	**
	%	0	6	24
	control	100	100	100
	100 μM	100	93	88
	300 μM	100	64	32
	500 μM	100	16	7
	SD	0	6	24
	control	0	6	14
	100 μM	0	9	13
	300 μM	0	3	8
	500 μM	0	4	4
