# Supplementary material for: Long-term treatment of clarithromycin at a low concentration improves hydrogen peroxide-induced oxidant/antioxidant imbalance in human small airway epithelial cells by increasing Nrf2 mRNA expression
Source: BMC Pharmacol Toxicol. 2017 Feb 25;18:15. doi: 10.1186/s40360-017-0119-8 (PMC5326501; doi:10.1186/s40360-017-0119-8)
Supplement: Additional file 3: — Production of IL-8 by H2O2 stimulation after CAM pretreatment. Supplementary data and statistical analysis for Figure S2a. (XLSX 30 kb) [file 40360_2017_119_MOESM3_ESM.xlsx]

## Sheet: Fig. S2a
		H2O2 (+)												H2O2 (+)												H2O2 (+)
24 h	control	alone	CAM 1 μM	CAM 5 μM	CAM 10 μM			Shapiro-Wilk				48 h	control	alone	CAM 1 μM	CAM 5 μM	CAM 10 μM			Shapiro-Wilk				72 h	control	alone	CAM 1 μM	CAM 5 μM	CAM 10 μM			Shapiro-Wilk
IL-8 (pg/mL)	160.5	498	414	394.5	513		control	0.797451				IL-8 (pg/mL)	245.143	420	562.286	558	510.857		control	0.967582				IL-8 (pg/mL)	216.15	486.15	278.4	282	470.4		control	0.812749
	147	456	423.231	478.5	466.5		alone	0.876639					200	519	534.667	620	559		alone	0.419725					226.65	504.15	285.9	204	483.263		alone	0.767147
	213.231	462.462	402.462	476.308	547.846		CAM 1 μM	0.90553					172	567	448.846	431	517		CAM 1 μM	0.365422					200.105	454.75	280	259	414.842		CAM 1 μM	0.308054
	188	419	443	435	393		CAM 5 μM	0.334196					212	403	431	408	526		CAM 5 μM	0.431931					191	438	299	258	412		CAM 5 μM	0.342174
AVE	177.183	458.865	420.673	446.077	480.087		CAM 10 μM	0.837478				AVE	207.286	477.25	494.2	504.25	528.214		CAM 10 μM	0.285668				AVE	208.476	470.762	285.825	250.75	445.126		CAM 10 μM	0.155437
SD	29.4719	32.3621	17.1389	39.7829	66.9411							SD	30.296	78.7163	64.0948	101.516	21.4452							SD	15.9652	29.8958	9.35677	33.0794	37.003
24 h												48 h												72 h
ANOVA												ANOVA												ANOVA
Elementary statistics												Elementary statistics												Elementary statistics
Objective variable	model	factor A	n	AVERAGE	SD	AVE-SD	AVE+SD	SE	AVE-SE	AVE+SE		Objective variable	model	factor A	n	AVERAGE	SD	AVE-SD	AVE+SD	SE	AVE-SE	AVE+SE		Objective variable	model	factor A	n	AVERAGE	SD	AVE-SD	AVE+SD	SE	AVE-SE	AVE+SE
variableY	factor A	control	4	177.183	29.4719	147.711	206.655	14.736	162.447	191.919		variableY	factor A	control	4	207.286	30.296	176.99	237.582	15.148	192.138	222.434		variableY	factor A	control	4	208.476	15.9652	192.511	224.442	7.98261	200.494	216.459
		alone	4	458.865	32.3621	426.503	491.227	16.181	442.684	475.046				alone	4	477.25	78.7163	398.534	555.966	39.3581	437.892	516.608				alone	4	470.762	29.8958	440.867	500.658	14.9479	455.815	485.71
		CAM 1 μM	4	420.673	17.1389	403.534	437.812	8.56944	412.104	429.243				CAM 1 μM	4	494.2	64.0948	430.105	558.294	32.0474	462.152	526.247				CAM 1 μM	4	285.825	9.35677	276.468	295.182	4.67839	281.147	290.503
		CAM 5 μM	4	446.077	39.7829	406.294	485.86	19.8914	426.185	465.968				CAM 5 μM	4	504.25	101.516	402.734	605.766	50.7582	453.492	555.008				CAM 5 μM	4	250.75	33.0794	217.671	283.829	16.5397	234.21	267.29
		CAM 10 μM	4	480.087	66.9411	413.145	547.028	33.4705	446.616	513.557				CAM 10 μM	4	528.214	21.4452	506.769	549.66	10.7226	517.492	538.937				CAM 10 μM	4	445.126	37.003	408.123	482.129	18.5015	426.625	463.628
Official approval of equal distributability												Official approval of equal distributability												Official approval of equal distributability
	Bartlett's test												Bartlett's test												Bartlett's test
Objective variable	The chi-square value	The degree of freedom	P value									Objective variable	The chi-square value	The degree of freedom	P value									Objective variable	The chi-square value	The degree of freedom	P value
variableY	4.97324	4	0.290054									variableY	7.14204	4	0.12857									variableY	5.30608	4	0.257308
Table of analysis of variance						**:1% *:5%						Table of analysis of variance						**:1% *:5%						Table of analysis of variance						**:1% *:5%
factor	The sum of squares	The degree of freedom	Mean square	F value	P value	Judgment						factor	The sum of squares	The degree of freedom	Mean square	F value	P value	Judgment						factor	The sum of squares	The degree of freedom	Mean square	F value	P value	Judgment
factor A	248074	4	62018.4	37.4805	1.2139e-07	**						factor A	281463	4	70365.8	16.0012	2.74207e-05	**						factor A	224177	4	56044.2	75.7422	9.19932e-10	**
error	24820.3	15	1654.68									error	65963.2	15	4397.54									error	11099	15	739.934
Total	272894	19										Total	347427	19										Total	235276	19
Multiple comparison official approval										**:1% *:5%		Multiple comparison official approval										**:1% *:5%		Multiple comparison official approval										**:1% *:5%
factor	Objective variable	Method	The standard 1	The standard 2	AVE 1	AVE 2	The difference	Statistics value	P value	Judgment		factor	Objective variable	Method	The standard 1	The standard 2	AVE 1	AVE 2	The difference	Statistics value	P value	Judgment		factor	Objective variable	Method	The standard 1	The standard 2	AVE 1	AVE 2	The difference	Statistics value	P value	Judgment
factor A	variableY	Tukey	control	alone	177.183	458.865	281.683	9.79304	1.8272e-06	**		factor A	variableY	Tukey	control	alone	207.286	477.25	269.964	5.75726	0.000314957	**		factor A	variableY	Tukey	control	alone	208.476	470.762	262.286	13.6362	1.25495e-06	**
			control	CAM 1 μM	177.183	420.673	243.49	8.46524	4.96178e-06	**					control	CAM 1 μM	207.286	494.2	286.914	6.11873	0.000165795	**					control	CAM 1 μM	208.476	285.825	77.3487	4.02135	0.00835229	**
			control	CAM 5 μM	177.183	446.077	268.894	9.34843	2.30458e-06	**					control	CAM 5 μM	207.286	504.25	296.964	6.33307	0.000114341	**					control	CAM 5 μM	208.476	250.75	42.2737	2.1978	0.232861
			control	CAM 10 μM	177.183	480.087	302.904	10.5308	1.47112e-06	**					control	CAM 10 μM	207.286	528.214	320.929	6.84413	4.85973e-05	**					control	CAM 10 μM	208.476	445.126	236.65	12.3034	1.27568e-06	**
			alone	CAM 1 μM	458.865	420.673	38.1923	1.3278	0.679168						alone	CAM 1 μM	477.25	494.2	16.9496	0.361468	0.995939						alone	CAM 1 μM	470.762	285.825	184.937	9.61487	1.98317e-06	**
			alone	CAM 5 μM	458.865	446.077	12.7885	0.444606	0.991056						alone	CAM 5 μM	477.25	504.25	27	0.575803	0.976677						alone	CAM 5 μM	470.762	250.75	220.012	11.4384	1.32201e-06	**
			alone	CAM 10 μM	458.865	480.087	21.2212	0.737779	0.94409						alone	CAM 10 μM	477.25	528.214	50.9643	1.08687	0.810471						alone	CAM 10 μM	470.762	445.126	25.6362	1.33282	0.67625
			CAM 1 μM	CAM 5 μM	420.673	446.077	25.4038	0.883195	0.898715						CAM 1 μM	CAM 5 μM	494.2	504.25	10.0504	0.214334	0.999473						CAM 1 μM	CAM 5 μM	285.825	250.75	35.075	1.82354	0.396723
			CAM 1 μM	CAM 10 μM	420.673	480.087	59.4135	2.06558	0.284019						CAM 1 μM	CAM 10 μM	494.2	528.214	34.0147	0.725397	0.947234						CAM 1 μM	CAM 10 μM	285.825	445.126	159.301	8.28205	6.12132e-06	**
			CAM 5 μM	CAM 10 μM	446.077	480.087	34.0096	1.18239	0.760989						CAM 5 μM	CAM 10 μM	504.25	528.214	23.9643	0.511063	0.984941						CAM 5 μM	CAM 10 μM	250.75	445.126	194.376	10.1056	1.63215e-06	**
