# Supplementary material for: Long-term treatment of clarithromycin at a low concentration improves hydrogen peroxide-induced oxidant/antioxidant imbalance in human small airway epithelial cells by increasing Nrf2 mRNA expression
Source: BMC Pharmacol Toxicol. 2017 Feb 25;18:15. doi: 10.1186/s40360-017-0119-8 (PMC5326501; doi:10.1186/s40360-017-0119-8)
Supplement: Additional file 4: — Expression of IL-8 mRNA following H2O2 stimulation after CAM pretreatment. Supplementary data and statistical analysis for Figure S2b. (XLSX 31 kb) [file 40360_2017_119_MOESM4_ESM.xlsx]

## Sheet: Fig. S2b
		H2O2 (+)													H2O2 (+)												H2O2 (+)
24 h	control	alone	CAM 1 μM	CAM 5 μM	CAM 10 μM			Shapiro-Wilk					48 h	control	alone	CAM 1 μM	CAM 5 μM	CAM 10 μM			Shapiro-Wilk				72 h	control	alone	CAM 1 μM	CAM 5 μM	CAM 10 μM			Shapiro-Wilk
IL-8 mRNA	1.1484	1.97	2.35	2.08	2.13		control	0.174923					IL-8 mRNA	1.23636	1.71636	1.6	2.02182	2.00727		control	0.681683				IL-8 mRNA	1.13662	1.58164	0.638817	0.579249	2.41354		control	0.19827
	0.975101	1.96	1.92	1.81	1.72		alone	0.287624						0.96	1.6	1.48364	1.81818	2.50182		alone	0.819949					0.920225	1.8384	0.673736	0.61006	2.47516		alone	0.330431
	0.957826	1.92	2.13	1.81	2.17		CAM 1 μM	0.887572						0.814545	1.90545	1.64364	2.10909	1.77455		CAM 1 μM	0.287196					0.974658	1.49947	0.775413	0.364598	2.00272		CAM 1 μM	0.748088
	0.918673	1.83	2.07	2.2	1.71		CAM 5 μM	0.205893						0.989091	2.02182	2.03636	2.54545	2.19636		CAM 5 μM	0.646727					0.968496	2.42381	0.459085	0.367679	2.21593		CAM 5 μM	0.0836581
AVE	1	1.92	2.1175	1.975	1.9325		CAM 10 μM	0.067159					AVE	1	1.81091	1.69091	2.12364	2.12		CAM 10 μM	0.981693				AVE	1	1.83583	0.636763	0.480396	2.27684		CAM 10 μM	0.618713
SD	0.10171	0.0637704	0.178396	0.196723	0.251711								SD	0.1751	0.188718	0.24	0.306492	0.307497							SD	0.0942767	0.417721	0.131864	0.132538	0.213593
24 h													48 h												72 h
ANOVA													ANOVA												ANOVA
Elementary statistics													Elementary statistics												Elementary statistics
Objective variable	model	factor A	n	AVERAGE	SD	AVE-SD	AVE+SD	SE	AVE-SE	AVE+SE			Objective variable	model	factor A	n	AVERAGE	SD	AVE-SD	AVE+SD	SE	AVE-SE	AVE+SE		Objective variable	model	factor A	n	AVERAGE	SD	AVE-SD	AVE+SD	SE	AVE-SE	AVE+SE
variableY	factor A	control	4	1	0.10171	0.89829	1.10171	0.050855	0.949145	1.05086			variableY	factor A	control	4	1	0.1751	0.8249	1.1751	0.0875501	0.91245	1.08755		variableY	factor A	control	4	1	0.0942767	0.905723	1.09428	0.0471383	0.952862	1.04714
		alone	4	1.92	0.0637704	1.85623	1.98377	0.0318852	1.88811	1.95189					alone	4	1.81091	0.188718	1.62219	1.99963	0.0943588	1.71655	1.90527				alone	4	1.83583	0.417721	1.41811	2.25355	0.208861	1.62697	2.04469
		CAM 1 μM	4	2.1175	0.178396	1.9391	2.2959	0.0891978	2.0283	2.2067					CAM 1 μM	4	1.69091	0.24	1.45091	1.93091	0.12	1.57091	1.81091				CAM 1 μM	4	0.636763	0.131864	0.504899	0.768627	0.065932	0.570831	0.702695
		CAM 5 μM	4	1.975	0.196723	1.77828	2.17172	0.0983616	1.87664	2.07336					CAM 5 μM	4	2.12364	0.306492	1.81714	2.43013	0.153246	1.97039	2.27688				CAM 5 μM	4	0.480396	0.132538	0.347859	0.612934	0.0662689	0.414128	0.546665
		CAM 10 μM	4	1.9325	0.251711	1.68079	2.18421	0.125855	1.80664	2.05836					CAM 10 μM	4	2.12	0.307497	1.8125	2.4275	0.153748	1.96625	2.27375				CAM 10 μM	4	2.27684	0.213593	2.06324	2.49043	0.106797	2.17004	2.38363
Official approval of equal distributability													Official approval of equal distributability												Official approval of equal distributability
	Bartlett's test													Bartlett's test												Bartlett's test
Objective variable	The chi-square value	The degree of freedom	P value										Objective variable	The chi-square value	The degree of freedom	P value									Objective variable	The chi-square value	The degree of freedom	P value
variableY	5.14749	4	0.272496										variableY	1.40997	4	0.842461									variableY	7.79022	4	0.0995723
Table of analysis of variance						**:1% *:5%							Table of analysis of variance						**:1% *:5%						Table of analysis of variance						**:1% *:5%
factor	The sum of squares	The degree of freedom	Mean square	F value	P value	Judgment							factor	The sum of squares	The degree of freedom	Mean square	F value	P value	Judgment						factor	The sum of squares	The degree of freedom	Mean square	F value	P value	Judgment
factor A	3.21113	4	0.802782	27.0671	1.04565e-06	**							factor A	3.38481	4	0.846202	13.545	7.21141e-05	**						factor A	9.71343	4	2.42836	45.9994	3.01201e-08	**
error	0.444885	15	0.029659										error	0.937098	15	0.0624732									error	0.791867	15	0.0527911
Total	3.65601	19											Total	4.3219	19										Total	10.5053	19
Multiple comparison official approval										**:1% *:5%			Multiple comparison official approval										**:1% *:5%		Multiple comparison official approval										**:1% *:5%
factor	Objective variable	Method	The standard 1	The standard 2	AVE 1	AVE 2	The difference	Statistics value	P value	Judgment			factor	Objective variable	Method	The standard 1	The standard 2	AVE 1	AVE 2	The difference	Statistics value	P value	Judgment		factor	Objective variable	Method	The standard 1	The standard 2	AVE 1	AVE 2	The difference	Statistics value	P value	Judgment
factor A	variableY	Tukey	control	alone	1	1.92	0.92	7.55483	1.61549e-05	**			factor A	variableY	Tukey	control	alone	1	1.81091	0.810909	4.58818	0.00279119	**		factor A	variableY	Tukey	control	alone	1	1.83583	0.835828	5.1446	0.000970846	**
			control	CAM 1 μM	1	2.1175	1.1175	9.17665	2.58822e-06	**						control	CAM 1 μM	1	1.69091	0.690909	3.90921	0.0103832	*					control	CAM 1 μM	1	0.636763	0.363237	2.23576	0.219549
			control	CAM 5 μM	1	1.975	0.975	8.00648	8.63677e-06	**						control	CAM 5 μM	1	2.12364	1.12364	6.35761	0.000109627	**					control	CAM 5 μM	1	0.480396	0.519604	3.19821	0.0406718	*
			control	CAM 10 μM	1	1.9325	0.9325	7.65748	1.39292e-05	**						control	CAM 10 μM	1	2.12	1.12	6.33704	0.000113564	**					control	CAM 10 μM	1	2.27684	1.27684	7.85905	1.05138e-05	**
			alone	CAM 1 μM	1.92	2.1175	0.1975	1.62182	0.506794							alone	CAM 1 μM	1.81091	1.69091	0.12	0.678968	0.958033						alone	CAM 1 μM	1.83583	0.636763	1.19907	7.38036	2.09294e-05	**
			alone	CAM 5 μM	1.92	1.975	0.055	0.451647	0.990511							alone	CAM 5 μM	1.81091	2.12364	0.312727	1.76943	0.425022						alone	CAM 5 μM	1.83583	0.480396	1.35543	8.34281	5.69942e-06	**
			alone	CAM 10 μM	1.92	1.9325	0.0125	0.102647	0.999972							alone	CAM 10 μM	1.81091	2.12	0.309091	1.74886	0.436042						alone	CAM 10 μM	1.83583	2.27684	0.44101	2.71445	0.0986016
			CAM 1 μM	CAM 5 μM	2.1175	1.975	0.1425	1.17018	0.76754							CAM 1 μM	CAM 5 μM	1.69091	2.12364	0.432727	2.4484	0.155737						CAM 1 μM	CAM 5 μM	0.636763	0.480396	0.156366	0.962449	0.867564
			CAM 1 μM	CAM 10 μM	2.1175	1.9325	0.185	1.51918	0.566478							CAM 1 μM	CAM 10 μM	1.69091	2.12	0.429091	2.42783	0.161149						CAM 1 μM	CAM 10 μM	0.636763	2.27684	1.64007	10.0948	1.63757e-06	**
			CAM 5 μM	CAM 10 μM	1.975	1.9325	0.0425	0.349	0.996453							CAM 5 μM	CAM 10 μM	2.12364	2.12	0.00363636	0.0205748	1						CAM 5 μM	CAM 10 μM	0.480396	2.27684	1.79644	11.0573	1.36458e-06	**
