# Supplementary material for: Long-term treatment of clarithromycin at a low concentration improves hydrogen peroxide-induced oxidant/antioxidant imbalance in human small airway epithelial cells by increasing Nrf2 mRNA expression
Source: BMC Pharmacol Toxicol. 2017 Feb 25;18:15. doi: 10.1186/s40360-017-0119-8 (PMC5326501; doi:10.1186/s40360-017-0119-8)
Supplement: Additional file 5: — NF-κB activation induced by H2O2 after CAM pretreatment. Supplementary data and statistical analysis for Figure S3a. (XLSX 32 kb) [file 40360_2017_119_MOESM5_ESM.xlsx]

## Sheet: Fig. S3a
		H2O2 (+)												H2O2 (+)												H2O2 (+)
24 h	control	alone	CAM 1 μM	CAM 5 μM	CAM 10 μM			Shapiro-Wilk				48 h	control	alone	CAM 1 μM	CAM 5 μM	CAM 10 μM			Shapiro-Wilk				72 h	control	alone	CAM 1 μM	CAM 5 μM	CAM 10 μM			Shapiro-Wilk
ABS 450 nm	0.187	0.253	0.211	0.216	0.231		control	0.999712				ABS 450 nm	0.192	0.221	0.223	0.213	0.204		control	0.108389				ABS 450 nm	0.1905	0.243	0.2055	0.1905	0.246		control	0.310681
	0.177	0.224	0.251	0.215	0.237		alone	0.244766					0.186	0.253	0.225	0.223	0.244		alone	0.324392					0.1935	0.246	0.2145	0.2115	0.246		alone	0.564914
	0.193	0.221	0.229	0.219	0.241		CAM 1 μM	0.993445					0.165	0.224	0.217	0.197	0.243		CAM 1 μM	0.716056					0.1785	0.234	0.207	0.1905	0.2265		CAM 1 μM	0.453153
	0.203	0.231	0.186	0.194	0.257		CAM 5 μM	0.0516024					0.193	0.266	0.236	0.255	0.212		CAM 5 μM	0.7794					0.176	0.23	0.203	0.2	0.255		CAM 5 μM	0.254713
AVE	0.19	0.23225	0.21925	0.211	0.2415		CAM 10 μM	0.570646				AVE	0.184	0.241	0.22525	0.222	0.22575		CAM 10 μM	0.153822				AVE	0.184625	0.23825	0.2075	0.198125	0.243375		CAM 10 μM	0.358776
SD	0.0108934	0.0144539	0.0275484	0.0114601	0.0111206							SD	0.0130384	0.0220454	0.007932	0.0244677	0.0207585							SD	0.00866386	0.0075	0.00494975	0.0099781	0.0120234
24 h												48 h												72 h
ANOVA												ANOVA												ANOVA
Elementary statistics												Elementary statistics												Elementary statistics
Objective variable	model	factor A	n	AVERAGE	SD	AVE-SD	AVE+SD	SE	AVE-SE	AVE+SE		Objective variable	model	factor A	n	AVERAGE	SD	AVE-SD	AVE+SD	SE	AVE-SE	AVE+SE		Objective variable	model	factor A	n	AVERAGE	SD	AVE-SD	AVE+SD	SE	AVE-SE	AVE+SE
variableY	factor A	control	4	0.19	0.0108934	0.179107	0.200893	0.00544671	0.184553	0.195447		variableY	factor A	control	4	0.184	0.0130384	0.170962	0.197038	0.0065192	0.177481	0.190519		variableY	factor A	control	4	0.184625	0.00866386	0.175961	0.193289	0.00433193	0.180293	0.188957
		alone	4	0.23225	0.0144539	0.217796	0.246704	0.00722697	0.225023	0.239477				alone	4	0.241	0.0220454	0.218955	0.263045	0.0110227	0.229977	0.252023				alone	4	0.23825	0.0075	0.23075	0.24575	0.00375	0.2345	0.242
		CAM 1 μM	4	0.21925	0.0275484	0.191702	0.246798	0.0137742	0.205476	0.233024				CAM 1 μM	4	0.22525	0.007932	0.217318	0.233182	0.003966	0.221284	0.229216				CAM 1 μM	4	0.2075	0.00494975	0.20255	0.21245	0.00247487	0.205025	0.209975
		CAM 5 μM	4	0.211	0.0114601	0.19954	0.22246	0.00573004	0.20527	0.21673				CAM 5 μM	4	0.222	0.0244677	0.197532	0.246468	0.0122338	0.209766	0.234234				CAM 5 μM	4	0.198125	0.0099781	0.188147	0.208103	0.00498905	0.193136	0.203114
		CAM 10 μM	4	0.2415	0.0111206	0.230379	0.252621	0.00556028	0.23594	0.24706				CAM 10 μM	4	0.22575	0.0207585	0.204991	0.246509	0.0103793	0.215371	0.236129				CAM 10 μM	4	0.243375	0.0120234	0.231352	0.255398	0.00601171	0.237363	0.249387
Official approval of equal distributability												Official approval of equal distributability												Official approval of equal distributability
	Bartlett's test												Bartlett's test												Bartlett's test
Objective variable	The chi-square value	The degree of freedom	P value									Objective variable	The chi-square value	The degree of freedom	P value									Objective variable	The chi-square value	The degree of freedom	P value
variableY	4.01044	4	0.404595									variableY	3.60249	4	0.462467									variableY	2.08603	4	0.71994
Table of analysis of variance						**:1% *:5%						Table of analysis of variance						**:1% *:5%						Table of analysis of variance						**:1% *:5%
factor	The sum of squares	The degree of freedom	Mean square	F value	P value	Judgment						factor	The sum of squares	The degree of freedom	Mean square	F value	P value	Judgment						factor	The sum of squares	The degree of freedom	Mean square	F value	P value	Judgment
factor A	0.0063467	4	0.00158667	5.91381	0.00461325	**						factor A	0.0072033	4	0.00180082	5.14963	0.00817461	**						factor A	0.0104296	4	0.00260741	32.5977	3.08764e-07	**
error	0.0040245	15	0.0002683									error	0.0052455	15	0.0003497									error	0.00119981	15	7.99875e-05
Total	0.0103712	19										Total	0.0124488	19										Total	0.0116294	19
Multiple comparison official approval										**:1% *:5%		Multiple comparison official approval										**:1% *:5%		Multiple comparison official approval										**:1% *:5%
factor	Objective variable	Method	The standard 1	The standard 2	AVE 1	AVE 2	The difference	Statistics value	P value	Judgment		factor	Objective variable	Method	The standard 1	The standard 2	AVE 1	AVE 2	The difference	Statistics value	P value	Judgment		factor	Objective variable	Method	The standard 1	The standard 2	AVE 1	AVE 2	The difference	Statistics value	P value	Judgment
factor A	variableY	Tukey	control	alone	0.19	0.23225	0.04225	3.6478	0.0172276	*		factor A	variableY	Tukey	control	alone	0.184	0.241	0.057	4.31064	0.0047665	**		factor A	variableY	Tukey	control	alone	0.184625	0.23825	0.053625	8.47952	4.88453e-06	**
			control	CAM 1 μM	0.19	0.21925	0.02925	2.5254	0.136824						control	CAM 1 μM	0.184	0.22525	0.04125	3.11954	0.0471374	*					control	CAM 1 μM	0.184625	0.2075	0.022875	3.61714	0.0182781	*
			control	CAM 5 μM	0.19	0.211	0.021	1.81311	0.4021						control	CAM 5 μM	0.184	0.222	0.038	2.87376	0.0741344						control	CAM 5 μM	0.184625	0.198125	0.0135	2.1347	0.256341
			control	CAM 10 μM	0.19	0.2415	0.0515	4.44643	0.00366662	**					control	CAM 10 μM	0.184	0.22575	0.04175	3.15736	0.0439163	*					control	CAM 10 μM	0.184625	0.243375	0.05875	9.28992	2.39333e-06	**
			alone	CAM 1 μM	0.23225	0.21925	0.013	1.1224	0.792563						alone	CAM 1 μM	0.241	0.22525	0.01575	1.1911	0.756276						alone	CAM 1 μM	0.23825	0.2075	0.03075	4.86238	0.00165318	**
			alone	CAM 5 μM	0.23225	0.211	0.02125	1.83469	0.391021						alone	CAM 5 μM	0.241	0.222	0.019	1.43688	0.615077						alone	CAM 5 μM	0.23825	0.198125	0.040125	6.34482	0.000112059	**
			alone	CAM 10 μM	0.23225	0.2415	0.00925	0.798631	0.926999						alone	CAM 10 μM	0.241	0.22575	0.01525	1.15329	0.776503						alone	CAM 10 μM	0.23825	0.243375	0.005125	0.810397	0.923379
			CAM 1 μM	CAM 5 μM	0.21925	0.211	0.00825	0.712293	0.95044						CAM 1 μM	CAM 5 μM	0.22525	0.222	0.00325	0.245782	0.999096						CAM 1 μM	CAM 5 μM	0.2075	0.198125	0.009375	1.48243	0.588143
			CAM 1 μM	CAM 10 μM	0.21925	0.2415	0.02225	1.92103	0.348468						CAM 1 μM	CAM 10 μM	0.22525	0.22575	0.0005	0.0378127	0.999999						CAM 1 μM	CAM 10 μM	0.2075	0.243375	0.035875	5.67278	0.000366854	**
			CAM 5 μM	CAM 10 μM	0.211	0.2415	0.0305	2.63333	0.113665						CAM 5 μM	CAM 10 μM	0.222	0.22575	0.00375	0.283595	0.998416						CAM 5 μM	CAM 10 μM	0.198125	0.243375	0.04525	7.15521	2.95758e-05	**
