# Supplementary material for: Long-term treatment of clarithromycin at a low concentration improves hydrogen peroxide-induced oxidant/antioxidant imbalance in human small airway epithelial cells by increasing Nrf2 mRNA expression
Source: BMC Pharmacol Toxicol. 2017 Feb 25;18:15. doi: 10.1186/s40360-017-0119-8 (PMC5326501; doi:10.1186/s40360-017-0119-8)
Supplement: Additional file 6: — IκBα phosphorylation induced by H2O2 after CAM pretreatment. Supplementary data and statistical analysis for Figure S3b. (XLSX 24 kb) [file 40360_2017_119_MOESM6_ESM.xlsx]

## Sheet: Fig. S3b
		H2O2 (+)
72 h	control	alone	CAM 1 μM	CAM 5 μM	CAM 10 μM			Shapiro-Wilk
p-IκBα/β-actin（%）	87.4194	128.824	84.6217	79.516	128.365		control	0.0516697
	127.062	192.032	74.383	96.1983	180.237		alone	0.266383
	91.6641	147.339	86.6767	79.9456	120.22		CAM 1 μM	0.55539
	93.8547	138.791	107.393	89.1904	147.892		CAM 5 μM	0.327628
AVE	100	151.747	88.2685	86.2126	144.179		CAM 10 μM	0.571096
SD	18.2379	27.9027	13.8368	8.01459	26.6967
ANOVA
Elementary statistics
Objective variable	model	factor A	n	AVERAGE	SD	AVE-SD	AVE+SD	SE	AVE-SE	AVE+SE
variableY	factor A	control	4	100	18.2379	81.7621	118.238	9.11896	90.881	109.119
		alone	4	151.747	27.9027	123.844	179.649	13.9513	137.795	165.698
		CAM 1 μM	4	88.2685	13.8368	74.4317	102.105	6.91839	81.3501	95.1869
		CAM 5 μM	4	86.2126	8.01459	78.198	94.2272	4.00729	82.2053	90.2199
		CAM 10 μM	4	144.179	26.6967	117.482	170.875	13.3483	130.83	157.527
Official approval of equal distributability
	Bartlett's test
Objective variable	The chi-square value	The degree of freedom	P value
variableY	4.50452	4	0.342012
Table of analysis of variance						**:1% *:5%
factor	The sum of squares	The degree of freedom	Mean square	F value	P value	Judgment
factor A	15863.1	4	3965.77	9.53502	0.000484216	**
error	6238.75	15	415.917
Total	22101.8	19
Multiple comparison official approval										**:1% *:5%
factor	Objective variable	Method	The standard 1	The standard 2	AVE 1	AVE 2	The difference	Statistics value	P value	Judgment
factor A	variableY	Tukey	control	alone	100	151.747	51.7466	3.58834	0.0193218	*
			control	CAM 1 μM	100	88.2685	11.7315	0.813515	0.922402
			control	CAM 5 μM	100	86.2126	13.7874	0.956082	0.870225
			control	CAM 10 μM	100	144.179	44.1786	3.06354	0.052321
			alone	CAM 1 μM	151.747	88.2685	63.4781	4.40186	0.00399601	**
			alone	CAM 5 μM	151.747	86.2126	65.534	4.54442	0.00303603	**
			alone	CAM 10 μM	151.747	144.179	7.56799	0.524798	0.98339
			CAM 1 μM	CAM 5 μM	88.2685	86.2126	2.05593	0.142567	0.999895
			CAM 1 μM	CAM 10 μM	88.2685	144.179	55.9101	3.87706	0.0110517	*
			CAM 5 μM	CAM 10 μM	86.2126	144.179	57.966	4.01963	0.00838023	**
