# Supplementary material for: Long-term treatment of clarithromycin at a low concentration improves hydrogen peroxide-induced oxidant/antioxidant imbalance in human small airway epithelial cells by increasing Nrf2 mRNA expression
Source: BMC Pharmacol Toxicol. 2017 Feb 25;18:15. doi: 10.1186/s40360-017-0119-8 (PMC5326501; doi:10.1186/s40360-017-0119-8)
Supplement: Additional file 7: — GSH/GSSG ratio induced by H2O2 after CAM pretreatment. Supplementary data and statistical analysis for Figure S4a. (XLSX 24 kb) [file 40360_2017_119_MOESM7_ESM.xlsx]

## Sheet: Fig.4a
		H2O2 (+)
72 h	control	alone	CAM 1 μM	CAM 5 μM	CAM 10 μM			Shapiro-Wilk
GSH/GSSG	24.4	12	23	21.2	10.8		control	0.393494
	19.8	12.2	22.6	22.8	10.6		alone	0.394793
	20.2	13	20.8	20.2	13		CAM 1 μM	0.387739
	18.2	14.4	20.2	19.8	14		CAM 5 μM	0.572387
AVE	20.65	12.9	21.65	21	12.1		CAM 10 μM	0.312486
SD	2.64512	1.08934	1.36015	1.33666	1.66933
ANOVA
Elementary statistics
Objective variable	model	factor A	n	AVERAGE	SD	AVE-SD	AVE+SD	SE	AVE-SE	AVE+SE
variableY	factor A	control	4	20.65	2.64512	18.0049	23.2951	1.32256	19.3274	21.9726
		alone	4	12.9	1.08934	11.8107	13.9893	0.544671	12.3553	13.4447
		CAM 1 μM	4	21.65	1.36015	20.2899	23.0101	0.680074	20.9699	22.3301
		CAM 5 μM	4	21	1.33666	19.6633	22.3367	0.668331	20.3317	21.6683
		CAM 10 μM	4	12.1	1.66933	10.4307	13.7693	0.834666	11.2653	12.9347
Official approval of equal distributability
	Bartlett's test
Objective variable	The chi-square value	The degree of freedom	P value
variableY	2.70856	4	0.607717
Table of analysis of variance						**:1% *:5%
factor	The sum of squares	The degree of freedom	Mean square	F value	P value	Judgment
factor A	358.348	4	89.587	30.6665	4.62388e-07	**
error	43.82	15	2.92133
Total	402.168	19
Multiple comparison official approval										**:1% *:5%
factor	Objective variable	Method	The standard 1	The standard 2	AVE 1	AVE 2	The difference	Statistics value	P value	Judgment
factor A	variableY	Tukey	control	alone	20.65	12.9	7.75	6.41248	9.98155e-05	**
			control	CAM 1 μM	20.65	21.65	1	0.827417	0.91796
			control	CAM 5 μM	20.65	21	0.35	0.289596	0.998281
			control	CAM 10 μM	20.65	12.1	8.55	7.07442	3.3581e-05	**
			alone	CAM 1 μM	12.9	21.65	8.75	7.2399	2.5931e-05	**
			alone	CAM 5 μM	12.9	21	8.1	6.70208	6.13607e-05	**
			alone	CAM 10 μM	12.9	12.1	0.8	0.661934	0.961609
			CAM 1 μM	CAM 5 μM	21.65	21	0.65	0.537821	0.981821
			CAM 1 μM	CAM 10 μM	21.65	12.1	9.55	7.90183	9.92237e-06	**
			CAM 5 μM	CAM 10 μM	21	12.1	8.9	7.36401	2.14523e-05	**
