# Supplementary material for: Long-term treatment of clarithromycin at a low concentration improves hydrogen peroxide-induced oxidant/antioxidant imbalance in human small airway epithelial cells by increasing Nrf2 mRNA expression
Source: BMC Pharmacol Toxicol. 2017 Feb 25;18:15. doi: 10.1186/s40360-017-0119-8 (PMC5326501; doi:10.1186/s40360-017-0119-8)
Supplement: Additional file 8: — Expression of γ-GCS by H2O2 stimulation after CAM pretreatment. Supplementary data and statistical analysis for Figure S4b. (XLSX 25 kb) [file 40360_2017_119_MOESM8_ESM.xlsx]

## Sheet: Fig. S4b
		H2O2 (+)
72 h	control	alone	CAM 1 μM	CAM 5 μM	CAM 10 μM			Shapiro-Wilk
γ-GCS	88	170	207	177	81		control	0.115153
	104	233	224	159	133		alone	0.236201
	106	168	184	239	93		CAM 1 μM	0.920923
	102	215	160	160	112		CAM 5 μM	0.0733425
AVE	100	196.5	193.75	183.75	104.75		CAM 10 μM	0.868766
SD	8.16497	32.6037	27.8373	37.7481	22.7505
ANOVA
Elementary statistics
Objective variable	model	factor A	n	AVERAGE	SD	AVE-SD	AVE+SD	SE	AVE-SE	AVE+SE
variableY	factor A	control	4	100	8.16497	91.835	108.165	4.08248	95.9175	104.082
		alone	4	196.5	32.6037	163.896	229.104	16.3018	180.198	212.802
		CAM 1 μM	4	193.75	27.8373	165.913	221.587	13.9187	179.831	207.669
		CAM 5 μM	4	183.75	37.7481	146.002	221.498	18.874	164.876	202.624
		CAM 10 μM	4	104.75	22.7505	81.9995	127.5	11.3752	93.3748	116.125
Official approval of equal distributability
	Bartlett's test
Objective variable	The chi-square value	The degree of freedom	P value
variableY	5.01833	4	0.285422
Table of analysis of variance						**:1% *:5%
factor	The sum of squares	The degree of freedom	Mean square	F value	P value	Judgment
factor A	38390.5	4	9597.62	12.4739	0.000114665	**
error	11541.2	15	769.417
Total	49931.8	19
Multiple comparison official approval										**:1% *:5%
factor	Objective variable	Method	The standard 1	The standard 2	AVE 1	AVE 2	The difference	Statistics value	P value	Judgment
factor A	variableY	Tukey	control	alone	100	196.5	96.5	4.91996	0.00148215	**
			control	CAM 1 μM	100	193.75	93.75	4.77975	0.00193463	**
			control	CAM 5 μM	100	183.75	83.75	4.26991	0.0051575	**
			control	CAM 10 μM	100	104.75	4.75	0.242174	0.999147
			alone	CAM 1 μM	196.5	193.75	2.75	0.140206	0.999902
			alone	CAM 5 μM	196.5	183.75	12.75	0.650046	0.963985
			alone	CAM 10 μM	196.5	104.75	91.75	4.67779	0.00235063	**
			CAM 1 μM	CAM 5 μM	193.75	183.75	10	0.50984	0.985074
			CAM 1 μM	CAM 10 μM	193.75	104.75	89	4.53758	0.00307626	**
			CAM 5 μM	CAM 10 μM	183.75	104.75	79	4.02774	0.00824929	**
