# Supplementary material for: Long-term treatment of clarithromycin at a low concentration improves hydrogen peroxide-induced oxidant/antioxidant imbalance in human small airway epithelial cells by increasing Nrf2 mRNA expression
Source: BMC Pharmacol Toxicol. 2017 Feb 25;18:15. doi: 10.1186/s40360-017-0119-8 (PMC5326501; doi:10.1186/s40360-017-0119-8)
Supplement: Additional file 9: — Expression of Nrf2 mRNA by H2O2 stimulation after CAM pretreatment. Supplementary data and statistical analysis for Figure S5. (XLSX 24 kb) [file 40360_2017_119_MOESM9_ESM.xlsx]

## Sheet: Fig.S5
		H2O2 (+)
72 h	control	alone	CAM 1 μM	CAM 5 μM	CAM 10 μM			Shapiro-Wilk
Nrf2 mRNA	0.922629	0.487518	1.01566	1.01566	0.213289		control	0.238747
	0.976543	0.314856	0.99535	0.99535	0.355482		alone	0.642109
	1.22498	0.363684	1.17817	1.03581	0.660181		CAM 1 μM	0.424692
	0.87585	0.383622	1.3	1.09715	0.314856		CAM 5 μM	0.570349
AVE	1	0.38742	1.1223	1.03599	0.385952		CAM 10 μM	0.372364
SD	0.155526	0.0727166	0.143975	0.0439882	0.192351
ANOVA
Elementary statistics
Objective variable	model	factor A	n	AVERAGE	SD	AVE-SD	AVE+SD	SE	AVE-SE	AVE+SE
variableY	factor A	control	4	1	0.155526	0.844474	1.15553	0.0777629	0.922237	1.07776
		alone	4	0.38742	0.0727166	0.314703	0.460136	0.0363583	0.351061	0.423778
		CAM 1 μM	4	1.1223	0.143975	0.978321	1.26627	0.0719875	1.05031	1.19428
		CAM 5 μM	4	1.03599	0.0439882	0.992004	1.07998	0.0219941	1.014	1.05799
		CAM 10 μM	4	0.385952	0.192351	0.193601	0.578303	0.0961757	0.289776	0.482128
Official approval of equal distributability
	Bartlett's test
Objective variable	The chi-square value	The degree of freedom	P value
variableY	5.95596	4	0.202462
Table of analysis of variance						**:1% *:5%
factor	The sum of squares	The degree of freedom	Mean square	F value	P value	Judgment
factor A	2.16116	4	0.540291	30.3062	4.99802e-07	**
error	0.267416	15	0.0178278
Total	2.42858	19
Multiple comparison official approval										**:1% *:5%
factor	Objective variable	Method	The standard 1	The standard 2	AVE 1	AVE 2	The difference	Statistics value	P value	Judgment
factor A	variableY	Tukey	control	alone	1	0.38742	0.61258	6.48828	8.77593e-05	**
			control	CAM 1 μM	1	1.1223	0.122296	1.29532	0.697932
			control	CAM 5 μM	1	1.03599	0.0359918	0.381215	0.995019
			control	CAM 10 μM	1	0.385952	0.614048	6.50383	8.54828e-05	**
			alone	CAM 1 μM	0.38742	1.1223	0.734876	7.7836	1.16625e-05	**
			alone	CAM 5 μM	0.38742	1.03599	0.648572	6.8695	4.6634e-05	**
			alone	CAM 10 μM	0.38742	0.385952	0.00146771	0.0155456	1
			CAM 1 μM	CAM 5 μM	1.1223	1.03599	0.086304	0.914108	0.887084
			CAM 1 μM	CAM 10 μM	1.1223	0.385952	0.736344	7.79915	1.14141e-05	**
			CAM 5 μM	CAM 10 μM	1.03599	0.385952	0.65004	6.88504	4.5473e-05	**
