# Supplementary material for: Long-term treatment of clarithromycin at a low concentration improves hydrogen peroxide-induced oxidant/antioxidant imbalance in human small airway epithelial cells by increasing Nrf2 mRNA expression
Source: BMC Pharmacol Toxicol. 2017 Feb 25;18:15. doi: 10.1186/s40360-017-0119-8 (PMC5326501; doi:10.1186/s40360-017-0119-8)
Supplement: Additional file 10: — Cell viability following H2O2 stimulation after BSO pretreatment. Supplementary data and statistical analysis for Figure S6a. (XLSX 29 kb) [file 40360_2017_119_MOESM10_ESM.xlsx]

## Sheet: Fig.S6a
	1 h	H2O2 (+)										3 h	H2O2 (+)											6 h	H2O2 (+)
		BSO				Shapiro-Wilk							BSO				Shapiro-Wilk								BSO				Shapiro-Wilk
	control	(-)	(+)		control	0.703891						control	(-)	(+)		control	0.394492							control	(-)	(+)		control	0.0808859
% of control	99.1398	116.344	87.7419		(-)	0.904231						97.0874	96.1285	65.6838		(-)	0.41128							103.883	101.618	45.3074		(-)	0.845106
	87.3118	77.7419	92.9032		(+)	0.539516						100.204	83.9027	63.5263		(+)	0.120588							105.178	82.5243	62.7832		(+)	0.153132
	108.28	96	81.6129									104.039	102.122	76.9507										91.2621	73.4628	50.1618
	95.1613	92.7957	87.4194									103	105	68										102	80	44
	106.452	84	96.9892									97	86	65										104	97	48
	103.333	107.634	81.2903									99	99	79										94	86	73
AVE	99.9462	95.7527	87.9928									100.055	95.3588	69.6935										100.054	86.7675	53.8754
SD	7.8283	14.3979	6.18169									2.9605	8.61821	6.60738										5.90298	10.6457	11.5269
1 h												3 h												6 h
ANOVA												ANOVA												ANOVA
Elementary statistics												Elementary statistics												Elementary statistics
Objective variable	model	factor A	n	AVERAGE	SD	AVE-SD	AVE+SD	SE	AVE-SE	AVE+SE		Objective variable	model	factor A	n	AVERAGE	SD	AVE-SD	AVE+SD	SE	AVE-SE	AVE+SE		Objective variable	model	factor A	n	AVERAGE	SD	AVE-SD	AVE+SD	SE	AVE-SE	AVE+SE
variableY	factor A	control	6	99.9462	7.8283	92.1179	107.775	3.19589	96.7503	103.142		variableY	factor A	control	6	100.055	2.9605	97.0946	103.016	1.20862	98.8465	101.264		variableY	factor A	control	6	100.054	5.90298	94.151	105.957	2.40988	97.6441	102.464
		(-)	6	95.7527	14.3979	81.3548	110.151	5.87792	89.8748	101.631				(-)	6	95.3588	8.61821	86.7406	103.977	3.51837	91.8404	98.8772				(-)	6	86.7675	10.6457	76.1218	97.4132	4.34609	82.4214	91.1136
		(+)	6	87.9928	6.18169	81.8111	94.1745	2.52366	85.4692	90.5165				(+)	6	69.6935	6.60738	63.0861	76.3009	2.69745	66.996	72.3909				(+)	6	53.8754	11.5269	42.3485	65.4023	4.70582	49.1696	58.5812
Official approval of equal distributability												Official approval of equal distributability												Official approval of equal distributability
	Bartlett's test												Bartlett's test												Bartlett's test
Objective variable	The chi-square value	The degree of freedom	P value									Objective variable	The chi-square value	The degree of freedom	P value									Objective variable	The chi-square value	The degree of freedom	P value
variableY	3.62694	2	0.163088									variableY	4.47558	2	0.106694									variableY	2.06227	2	0.356602
Table of analysis of variance						**:1% *:5%						Table of analysis of variance						**:1% *:5%						Table of analysis of variance						**:1% *:5%
factor	The sum of squares	The degree of freedom	Mean square	F value	P value	Judgment						factor	The sum of squares	The degree of freedom	Mean square	F value	P value	Judgment						factor	The sum of squares	The degree of freedom	Mean square	F value	P value	Judgment
factor A	441.37	2	220.685	2.15797	0.150077							factor A	3205.18	2	1602.59	37.9474	1.35407e-06	**						factor A	6781.75	2	3390.88	36.1958	1.81828e-06	**
error	1533.98	15	102.265									error	633.478	15	42.2319									error	1405.22	15	93.6815
Total	1975.35	17										Total	3838.66	17										Total	8186.98	17
Multiple comparison official approval										**:1% *:5%		Multiple comparison official approval										**:1% *:5%		Multiple comparison official approval										**:1% *:5%
factor	Objective variable	Method	The standard 1	The standard 2	AVE 1	AVE 2	The difference	Statistics value	P value	Judgment		factor	Objective variable	Method	The standard 1	The standard 2	AVE 1	AVE 2	The difference	Statistics value	P value	Judgment		factor	Objective variable	Method	The standard 1	The standard 2	AVE 1	AVE 2	The difference	Statistics value	P value	Judgment
factor A	variableY	Tukey	control	(-)	99.9462	95.7527	4.19355	0.718255	0.756661			factor A	variableY	Tukey	control	(-)	100.055	95.3588	4.69629	1.25169	0.442639			factor A	variableY	Tukey	control	(-)	100.054	86.7675	13.2864	2.37761	0.0752744
			control	(+)	99.9462	87.9928	11.9534	2.04733	0.135126						control	(+)	100.055	69.6935	30.3616	8.09217	3.37095e-06	**					control	(+)	100.054	53.8754	46.1785	8.26369	2.88436e-06	**
			(-)	(+)	95.7527	87.9928	7.75986	1.32908	0.401519						(-)	(+)	95.3588	69.6935	25.6653	6.84049	1.70622e-05	**					(-)	(+)	86.7675	53.8754	32.8921	5.88607	8.50748e-05	**
	control	BSO (-)	BSO (+)
0	100	100	100
1	100	96	88
3	100	95	70
6	100	87	54
	control	BSO (-)	BSO (+)
0	0	0	0
1	8	14	6
3	3	9	7
6	6	11	12
