# Supplementary material for: Long-term treatment of clarithromycin at a low concentration improves hydrogen peroxide-induced oxidant/antioxidant imbalance in human small airway epithelial cells by increasing Nrf2 mRNA expression
Source: BMC Pharmacol Toxicol. 2017 Feb 25;18:15. doi: 10.1186/s40360-017-0119-8 (PMC5326501; doi:10.1186/s40360-017-0119-8)
Supplement: Additional file 11: — Cell viability following H2O2 stimulation after CAM pretreatment. Supplementary data and statistical analysis for Figure S6b. (XLSX 24 kb) [file 40360_2017_119_MOESM11_ESM.xlsx]

## Sheet: Fig.S6b
			H2O2 (+)
		control	alone	CAM 1 μM	CAM 5 μM	CAM 10 μM
	% of control	105.068	90.3789	98.3315	84.2975	70.9184
		95.4312	93.9342	86.0752	89.2562	67.0825
		99.5478	89.3498	96.6474	83.1748	57.1651
		89	94	84	87	69
		106	88	83	90	64
		104	93	87	80	53
	AVE	99.8411	91.4438	89.1757	85.6214	63.5277
	SD	6.62737	2.55095	6.6171	3.83727	7.05328
	ANOVA
	Elementary statistics
	Objective variable	model	factor A	n	AVERAGE	SD	AVE-SD	AVE+SD	SE	AVE-SE	AVE+SE
	variableY	factor A	control	3	100.016	4.83534	95.1803	104.851	2.79168	97.2239	102.807
			alone	3	91.221	2.40542	88.8155	93.6264	1.38877	89.8322	92.6097
			CAM 1 μM	3	93.6847	6.64364	87.0411	100.328	3.8357	89.849	97.5204
			CAM 5 μM	3	85.5762	3.23606	82.3401	88.8122	1.86834	83.7078	87.4445
			CAM 10 μM	3	65.0554	7.09721	57.9581	72.1526	4.09757	60.9578	69.1529
	Official approval of equal distributability
		Bartlett's test
	Objective variable	The chi-square value	The degree of freedom	P value
	variableY	2.4745	4	0.649207
	Table of analysis of variance						**:1% *:5%
	factor	The sum of squares	The degree of freedom	Mean square	F value	P value	Judgment
	factor A	2146.32	4	536.581	19.9997	9.22072e-05	**
	error	268.294	10	26.8294
	Total	2414.62	14
	Multiple comparison official approval										**:1% *:5%
	factor	Objective variable	Method	The standard 1	The standard 2	AVE 1	AVE 2	The difference	Statistics value	P value	Judgment
	factor A	variableY	Tukey	control	alone	100.016	91.221	8.79464	2.0795	0.299114
				control	CAM 1 μM	100.016	93.6847	6.33089	1.49694	0.5863
				control	CAM 5 μM	100.016	85.5762	14.4394	3.41421	0.0413	*
				control	CAM 10 μM	100.016	65.0554	34.9602	8.26637	6.91342e-05	**
				alone	CAM 1 μM	91.221	93.6847	2.46375	0.582554	0.974723
				alone	CAM 5 μM	91.221	85.5762	5.64478	1.33471	0.677924
				alone	CAM 10 μM	91.221	65.0554	26.1656	6.18687	0.000761258	**
				CAM 1 μM	CAM 5 μM	93.6847	85.5762	8.10853	1.91727	0.368023
				CAM 1 μM	CAM 10 μM	93.6847	65.0554	28.6293	6.76943	0.000368777	**
				CAM 5 μM	CAM 10 μM	85.5762	65.0554	20.5208	4.85216	0.00469594	**
