# Supplementary material for: Long-term treatment of clarithromycin at a low concentration improves hydrogen peroxide-induced oxidant/antioxidant imbalance in human small airway epithelial cells by increasing Nrf2 mRNA expression
Source: BMC Pharmacol Toxicol. 2017 Feb 25;18:15. doi: 10.1186/s40360-017-0119-8 (PMC5326501; doi:10.1186/s40360-017-0119-8)
Supplement: Additional file 12: — Production of ROS following H2O2 stimulation after CAM pretreatment. Supplementary data and statistical analysis for Figure S7. (XLSX 24 kb) [file 40360_2017_119_MOESM12_ESM.xlsx]

## Sheet: Fig. S7
			H2O2 (+)
		control	alone	CAM 1 μM	CAM 5 μM	CAM 10 μM			Shapiro-Wilk
	ROS	1.15517	1.93103	1.7931	2	2.3		control	0.428293
		0.965517	1.6	2	1.98276	2.31034		alone	0.872185
		0.982759	1.48276	1.6	1.94828	1.6		CAM 1 μM	0.729506
		0.896552	1.78448	1.8	1.77586	1.65517		CAM 5 μM	0.110519
	AVE	1	1.69957	1.79828	1.92672	1.96638		CAM 10 μM	0.0579672
	SD	0.109949	0.19808	0.163336	0.102848	0.391875
	ANOVA
	Elementary statistics
	Objective variable	model	factor A	n	AVERAGE	SD	AVE-SD	AVE+SD	SE	AVE-SE	AVE+SE
	variableY	factor A	control	4	1	0.109949	0.890051	1.10995	0.0549745	0.945025	1.05497
			alone	4	1.69957	0.19808	1.50149	1.89765	0.0990401	1.60053	1.79861
			CAM 1 μM	4	1.79828	0.163336	1.63494	1.96161	0.0816679	1.71661	1.87994
			CAM 5 μM	4	1.92672	0.102848	1.82388	2.02957	0.0514239	1.8753	1.97815
			CAM 10 μM	4	1.96638	0.391875	1.5745	2.35825	0.195938	1.77044	2.16232
	Official approval of equal distributability
		Bartlett's test
	Objective variable	The chi-square value	The degree of freedom	P value
	variableY	6.78158	4	0.147891
	Table of analysis of variance						**:1% *:5%
	factor	The sum of squares	The degree of freedom	Mean square	F value	P value	Judgment
	factor A	2.47857	4	0.619642	12.7947	9.94942e-05	**
	error	0.726441	15	0.0484294
	Total	3.20501	19
	Multiple comparison official approval										**:1% *:5%
	factor	Objective variable	Method	The standard 1	The standard 2	AVE 1	AVE 2	The difference	Statistics value	P value	Judgment
	factor A	variableY	Tukey	control	alone	1	1.69957	0.699569	4.49563	0.00333491	**
				control	CAM 1 μM	1	1.79828	0.798276	5.12995	0.000997845	**
				control	CAM 5 μM	1	1.92672	0.926724	5.9554	0.000221064	**
				control	CAM 10 μM	1	1.96638	0.966379	6.21024	0.000141355	**
				alone	CAM 1 μM	1.69957	1.79828	0.0987069	0.634319	0.966979
				alone	CAM 5 μM	1.69957	1.92672	0.227155	1.45977	0.601542
				alone	CAM 10 μM	1.69957	1.96638	0.26681	1.7146	0.454685
				CAM 1 μM	CAM 5 μM	1.79828	1.92672	0.128448	0.825446	0.918599
				CAM 1 μM	CAM 10 μM	1.79828	1.96638	0.168103	1.08028	0.813717
				CAM 5 μM	CAM 10 μM	1.92672	1.96638	0.0396552	0.254836	0.998958
