# Supplementary material for: Long-term treatment of clarithromycin at a low concentration improves hydrogen peroxide-induced oxidant/antioxidant imbalance in human small airway epithelial cells by increasing Nrf2 mRNA expression
Source: BMC Pharmacol Toxicol. 2017 Feb 25;18:15. doi: 10.1186/s40360-017-0119-8 (PMC5326501; doi:10.1186/s40360-017-0119-8)
Supplement: Additional file 13: — Time course of extracellular CAM concentration. Supplementary data and statistical analysis for Figure S8a. (XLSX 33 kb) [file 40360_2017_119_MOESM13_ESM.xlsx]

## Sheet: Fig. S8a
CAM 1 μM	0	24	48	72			Shapiro-Wilk						CAM 5 μM	0	24	48	72			Shapiro-Wilk						CAM 10 μM	0	24	48	72			Shapiro-Wilk
μM	0.941	0.823	0.805	0.552		0	0.560408						μM	4.67	3.97	3.54	2.71		0	0.900122						μM	9.29	8.23	8.2	8.29		0	0.341809
	0.953	0.768	0.761	0.642		24	0.969893							4.79	4.34	3.65	2.67		24	0.107151							9.48	8.83	8.53	8.47		24	0.530733
	1	0.861	0.732	0.645		48	0.884478							4.95	4.34	3.13	2.72		48	0.760682							9.3	8.51	8.84	8.3		48	0.877774
	1.05	0.901	0.841	0.707		72	0.641451							5.07	3.89	3.4	2.63		72	0.564051							9.63	8.77	8.64	8.21		72	0.464951
AVE	0.986	0.83825	0.78475	0.6365									AVE	4.87	4.135	3.43	2.6825									AVE	9.425	8.585	8.5525	8.3175
SD	0.0496857	0.0566355	0.0480304	0.0638044									SD	0.175879	0.238956	0.224648	0.0411299									SD	0.162173	0.274408	0.267753	0.109354
ANOVA													ANOVA													ANOVA
Elementary statistics													Elementary statistics													Elementary statistics
Objective variable	model	factor A	n	AVERAGE	SD	AVE-SD	AVE+SD	SE	AVE-SE	AVE+SE			Objective variable	model	factor A	n	AVERAGE	SD	AVE-SD	AVE+SD	SE	AVE-SE	AVE+SE			Objective variable	model	factor A	n	AVERAGE	SD	AVE-SD	AVE+SD	SE	AVE-SE	AVE+SE
variableY	factor A	0	4	0.986	0.0496857	0.936314	1.03569	0.0248428	0.961157	1.01084			variableY	factor A	0	4	4.87	0.175879	4.69412	5.04588	0.0879394	4.78206	4.95794			variableY	factor A	0	4	9.425	0.162173	9.26283	9.58717	0.0810864	9.34391	9.50609
		24	4	0.83825	0.0566355	0.781614	0.894886	0.0283178	0.809932	0.866568					24	4	4.135	0.238956	3.89604	4.37396	0.119478	4.01552	4.25448					24	4	8.585	0.274408	8.31059	8.85941	0.137204	8.4478	8.7222
		48	4	0.78475	0.0480304	0.73672	0.83278	0.0240152	0.760735	0.808765					48	4	3.43	0.224648	3.20535	3.65465	0.112324	3.31768	3.54232					48	4	8.5525	0.267753	8.28475	8.82025	0.133876	8.41862	8.68638
		72	4	0.6365	0.0638044	0.572696	0.700304	0.0319022	0.604598	0.668402					72	4	2.6825	0.0411299	2.64137	2.72363	0.0205649	2.66194	2.70306					72	4	8.3175	0.109354	8.20815	8.42685	0.0546771	8.26282	8.37218
Official approval of equal distributability													Official approval of equal distributability													Official approval of equal distributability
	Bartlett's test													Bartlett's test													Bartlett's test
Objective variable	The chi-square value	The degree of freedom	P value										Objective variable	The chi-square value	The degree of freedom	P value										Objective variable	The chi-square value	The degree of freedom	P value
variableY	0.272549	3	0.965106										variableY	6.06696	3	0.108397										variableY	2.62571	3	0.453001
Table of analysis of variance						**:1% *:5%							Table of analysis of variance						**:1% *:5%							Table of analysis of variance						**:1% *:5%
factor	The sum of squares	The degree of freedom	Mean square	F value	P value	Judgment							factor	The sum of squares	The degree of freedom	Mean square	F value	P value	Judgment							factor	The sum of squares	The degree of freedom	Mean square	F value	P value	Judgment
factor A	0.250025	3	0.0833418	27.6557	1.12717e-05	**							factor A	10.5645	3	3.52151	100.477	9.08336e-09	**							factor A	2.82125	3	0.940417	20.3059	5.3988e-05	**
error	0.0361625	12	0.00301354										error	0.420575	12	0.0350479										error	0.55575	12	0.0463125
Total	0.286188	15											Total	10.9851	15											Total	3.377	15
Multiple comparison official approval										**:1% *:5%			Multiple comparison official approval										**:1% *:5%			Multiple comparison official approval										**:1% *:5%
factor	Objective variable	Method	The standard 1	The standard 2	AVE 1	AVE 2	The difference	Statistics value	P value	Judgment			factor	Objective variable	Method	The standard 1	The standard 2	AVE 1	AVE 2	The difference	Statistics value	P value	Judgment			factor	Objective variable	Method	The standard 1	The standard 2	AVE 1	AVE 2	The difference	Statistics value	P value	Judgment
factor A	variableY	Tukey	0	24	0.986	0.83825	0.14775	3.80631	0.0115789	*			factor A	variableY	Tukey	0	24	4.87	4.135	0.735	5.55228	0.000627482	**			factor A	variableY	Tukey	0	24	9.425	8.585	0.84	5.52008	0.000660015	**
			0	48	0.986	0.78475	0.20125	5.18456	0.00112671	**						0	48	4.87	3.43	1.44	10.8779	2.49037e-06	**						0	48	9.425	8.5525	0.8725	5.73365	0.000473249	**
			0	72	0.986	0.6365	0.3495	9.00375	7.47299e-06	**						0	72	4.87	2.6825	2.1875	16.5246	1.74324e-06	**						0	72	9.425	8.3175	1.1075	7.27796	5.19684e-05	**
			24	48	0.83825	0.78475	0.0535	1.37826	0.534983							24	48	4.135	3.43	0.705	5.32565	0.000898187	**						24	48	8.585	8.5525	0.0325	0.213574	0.996366
			24	72	0.83825	0.6365	0.20175	5.19745	0.00110352	**						24	72	4.135	2.6825	1.4525	10.9724	2.42232e-06	**						24	72	8.585	8.3175	0.2675	1.75788	0.338483
			48	72	0.78475	0.6365	0.14825	3.81919	0.0113214	*						48	72	3.43	2.6825	0.7475	5.6467	0.000541474	**						48	72	8.5525	8.3175	0.235	1.54431	0.443445
