# Supplementary material for: Long-term treatment of clarithromycin at a low concentration improves hydrogen peroxide-induced oxidant/antioxidant imbalance in human small airway epithelial cells by increasing Nrf2 mRNA expression
Source: BMC Pharmacol Toxicol. 2017 Feb 25;18:15. doi: 10.1186/s40360-017-0119-8 (PMC5326501; doi:10.1186/s40360-017-0119-8)
Supplement: Additional file 14: — Time course of intracellular CAM concentration. Supplementary data and statistical analysis for Figure S8b. (XLSX 32 kb) [file 40360_2017_119_MOESM14_ESM.xlsx]

## Sheet: Fig. S8b
0 h												24 h												48 h												72 h
	CAM 1 μM	CAM 5 μM	CAM 10 μM			Shapiro-Wilk							CAM 1 μM	CAM 5 μM	CAM 10 μM			Shapiro-Wilk							CAM 1 μM	CAM 5 μM	CAM 10 μM			Shapiro-Wilk							CAM 1 μM	CAM 5 μM	CAM 10 μM			Shapiro-Wilk
μM/ SAECs	0.978	0.864	1.48		CAM 1 μM	0.0987613						μM/ SAECs	0.775	1.94	2.25		CAM 1 μM	0.168868						μM/ SAECs	0.977	2.3	2.45		CAM 1 μM	0.49987						μM/ SAECs	1.02	2.34	2.79		CAM 1 μM	0.44372
	0.731	1.18	1.29		CAM 5 μM	0.142933							0.98	1.67	1.85		CAM 5 μM	0.891897							0.966	2.2	2.43		CAM 5 μM	0.968289							0.98	2.45	2.96		CAM 5 μM	0.443971
	0.715	1.09	1.13		CAM 10 μM	0.492084							0.78	2.2	1.94		CAM 10 μM	0.855689							0.929	2.42	2.26		CAM 10 μM	0.263594							1.31	2.31	2.73		CAM 10 μM	0.244075
	0.954	1.17	1.45										1.04	2.03	2.09										0.873	2.03	2.39										1.5	2.63	2.95
AVE	0.8445	1.076	1.3375									AVE	0.89375	1.96	2.0325									AVE	0.93625	2.2375	2.3825									AVE	1.2025	2.4325	2.8575
SD	0.140789	0.14696	0.161529									SD	0.136466	0.221359	0.17557									SD	0.0468997	0.165	0.0853913									SD	0.246897	0.14477	0.115289
ANOVA												ANOVA												ANOVA												ANOVA
Elementary statistics												Elementary statistics												Elementary statistics												Elementary statistics
Objective variable	model	factor A	n	AVERAGE	SD	AVE-SD	AVE+SD	SE	AVE-SE	AVE+SE		Objective variable	model	factor A	n	AVERAGE	SD	AVE-SD	AVE+SD	SE	AVE-SE	AVE+SE		Objective variable	model	factor A	n	AVERAGE	SD	AVE-SD	AVE+SD	SE	AVE-SE	AVE+SE		Objective variable	model	factor A	n	AVERAGE	SD	AVE-SD	AVE+SD	SE	AVE-SE	AVE+SE
variableY	factor A	CAM 1 μM	4	0.8445	0.140789	0.703711	0.985289	0.0703947	0.774105	0.914895		variableY	factor A	CAM 1 μM	4	0.93625	0.0468997	0.88935	0.98315	0.0234499	0.9128	0.9597		variableY	factor A	CAM 1 μM	4	0.93625	0.0468997	0.88935	0.98315	0.0234499	0.9128	0.9597		variableY	factor A	CAM 1 μM	4	1.2025	0.246897	0.955603	1.4494	0.123449	1.07905	1.32595
		CAM 5 μM	4	1.076	0.14696	0.92904	1.22296	0.0734802	1.00252	1.14948				CAM 5 μM	4	2.2375	0.165	2.0725	2.4025	0.0825	2.155	2.32				CAM 5 μM	4	2.2375	0.165	2.0725	2.4025	0.0825	2.155	2.32				CAM 5 μM	4	2.4325	0.14477	2.28773	2.57727	0.072385	2.36012	2.50488
		CAM 10 μM	4	1.3375	0.161529	1.17597	1.49903	0.0807646	1.25674	1.41826				CAM 10 μM	4	2.3825	0.0853913	2.29711	2.46789	0.0426956	2.3398	2.4252				CAM 10 μM	4	2.3825	0.0853913	2.29711	2.46789	0.0426956	2.3398	2.4252				CAM 10 μM	4	2.8575	0.115289	2.74221	2.97279	0.0576447	2.79986	2.91514
Official approval of equal distributability												Official approval of equal distributability												Official approval of equal distributability												Official approval of equal distributability
	Bartlett's test												Bartlett's test												Bartlett's test												Bartlett's test
Objective variable	The chi-square value	The degree of freedom	P value									Objective variable	The chi-square value	The degree of freedom	P value									Objective variable	The chi-square value	The degree of freedom	P value									Objective variable	The chi-square value	The degree of freedom	P value
variableY	0.052411	2	0.974135									variableY	3.74869	2	0.153455									variableY	3.74869	2	0.153455									variableY	1.65266	2	0.437651
Table of analysis of variance						**:1% *:5%						Table of analysis of variance						**:1% *:5%						Table of analysis of variance						**:1% *:5%						Table of analysis of variance						**:1% *:5%
factor	The sum of squares	The degree of freedom	Mean square	F value	P value	Judgment						factor	The sum of squares	The degree of freedom	Mean square	F value	P value	Judgment						factor	The sum of squares	The degree of freedom	Mean square	F value	P value	Judgment						factor	The sum of squares	The degree of freedom	Mean square	F value	P value	Judgment
factor A	0.486698	2	0.243349	10.8138	0.00404187	**						factor A	5.07455	2	2.53728	207.315	2.96928e-08	**						factor A	5.07455	2	2.53728	207.315	2.96928e-08	**						factor A	5.91007	2	2.95503	93.1126	9.69793e-07	**
error	0.202532	9	0.0225036									error	0.110149	9	0.0122387									error	0.110149	9	0.0122387									error	0.285625	9	0.0317361
Total	0.68923	11										Total	5.1847	11										Total	5.1847	11										Total	6.19569	11
Multiple comparison official approval										**:1% *:5%		Multiple comparison official approval										**:1% *:5%		Multiple comparison official approval										**:1% *:5%		Multiple comparison official approval										**:1% *:5%
factor	Objective variable	Method	The standard 1	The standard 2	AVE 1	AVE 2	The difference	Statistics value	P value	Judgment		factor	Objective variable	Method	The standard 1	The standard 2	AVE 1	AVE 2	The difference	Statistics value	P value	Judgment		factor	Objective variable	Method	The standard 1	The standard 2	AVE 1	AVE 2	The difference	Statistics value	P value	Judgment		factor	Objective variable	Method	The standard 1	The standard 2	AVE 1	AVE 2	The difference	Statistics value	P value	Judgment
factor A	variableY	Tukey	CAM 1 μM	CAM 5 μM	0.8445	1.076	0.2315	2.18243	0.12793			factor A	variableY	Tukey	CAM 1 μM	CAM 5 μM	0.93625	2.2375	1.30125	16.6344	2.07397e-06	**		factor A	variableY	Tukey	CAM 1 μM	CAM 5 μM	0.93625	2.2375	1.30125	16.6344	2.07397e-06	**		factor A	variableY	Tukey	CAM 1 μM	CAM 5 μM	1.2025	2.4325	1.23	9.76435	1.36121e-05	**
			CAM 1 μM	CAM 10 μM	0.8445	1.3375	0.493	4.64768	0.00310112	**					CAM 1 μM	CAM 10 μM	0.93625	2.3825	1.44625	18.488	1.99945e-06	**					CAM 1 μM	CAM 10 μM	0.93625	2.3825	1.44625	18.488	1.99945e-06	**					CAM 1 μM	CAM 10 μM	1.2025	2.8575	1.655	13.1382	2.90365e-06	**
			CAM 5 μM	CAM 10 μM	1.076	1.3375	0.2615	2.46525	0.0830721						CAM 5 μM	CAM 10 μM	2.2375	2.3825	0.145	1.85359	0.207429						CAM 5 μM	CAM 10 μM	2.2375	2.3825	0.145	1.85359	0.207429						CAM 5 μM	CAM 10 μM	2.4325	2.8575	0.425	3.37386	0.0202486	*
